# Supplementary material for: Short-Term Fertilization with the Nitrogen-Fixing Bacterium (NFB) Kosakonia radicincitans GXGL-4A Agent Can Modify the Transcriptome Expression Profiling of Cucumber (Cucumis sativus L.) Root
Source: Microorganisms. 2025 Feb 25;13(3):506. doi: 10.3390/microorganisms13030506 (PMC11945905; doi:10.3390/microorganisms13030506)
Supplement: Supplementary file 1 [file microorganisms-13-00506-s001.zip]

Archive with 5 entries (5 files):
- Figure S1.JPG
- Figure S2.JPG
- Figure S3.JPG
- Table S1.pdf
- Table S2.xlsx
