# Supplementary material for: Short-Term Fertilization with the Nitrogen-Fixing Bacterium (NFB) Kosakonia radicincitans GXGL-4A Agent Can Modify the Transcriptome Expression Profiling of Cucumber (Cucumis sativus L.) Root
Source: Microorganisms. 2025 Feb 25;13(3):506. doi: 10.3390/microorganisms13030506 (PMC11945905; doi:10.3390/microorganisms13030506)
Supplement: Supplementary file 1 [file microorganisms-13-00506-s001.zip › Table S2.xlsx]

## Sheet: DEGs
Gene_id	Gene name	Gene description	FC(C_T/C_CK)	Log2FC(C_T/C_CK)	Pvalue	Padjust	Significant	Regulate	C_CK_1	C_CK_2	C_CK_3	C_T_1	C_T_2	C_T_3	C_CK	C_T
CsaV3_1G029350	CsaV3_1G029350	glycine-rich cell wall structural protein 2-like	0.116	-3.10869	4.77436e-66	8.45731e-62	yes	down	1692.66	1257.58	1294.3	151.02	136.54	175.51	1414.85	154.357
CsaV3_5G029570	CsaV3_5G029570	WAT1-related protein	0.115	-3.12044	2.76625e-32	2.45006e-28	yes	down	22.62	17.56	19.72	1.86	2.29	2.35	19.9667	2.16667
CsaV3_4G029270	CsaV3_4G029270	Unknown protein	0.196	-2.34887	1.45621e-26	8.59845e-23	yes	down	143.23	142.14	105.23	28.3	24.43	19.97	130.2	24.2333
CsaV3_6G018860	CsaV3_6G018860	Trichome birefringence-like family	0.344	-1.53745	1.35918e-23	6.01911e-20	yes	down	235.6	225.34	203.06	89.8	60.32	69.01	221.333	73.0433
CsaV3_1G029340	CsaV3_1G029340	Unknown protein	0.291	-1.78173	1.3846e-17	4.90536e-14	yes	down	279.91	164.72	202.56	56.46	49	61.81	215.73	55.7567
CsaV3_5G014970	CsaV3_5G014970	MLP-like protein 328	0.139	-2.8494	1.79735e-17	5.30637e-14	yes	down	41.88	22.95	27.12	4.3	3.02	4.68	30.65	4
CsaV3_6G042740	CsaV3_6G042740	Unknown protein	10.042	3.32802	3.61686e-17	9.15271e-14	yes	up	1.84	1.01	1.85	11.38	13.78	19.32	1.56667	14.8267
CsaV3_1G044030	CsaV3_1G044030	23 kDa jasmonate-induced protein-like	0.159	-2.65382	1.14593e-14	2.53737e-11	yes	down	704.51	471.63	329.2	57.86	83.88	78.16	501.78	73.3
CsaV3_5G003800	CsaV3_5G003800	Amine oxidase	0.489	-1.03307	1.98317e-14	3.90331e-11	yes	down	30.13	28.94	28.41	15.69	11.51	13.74	29.16	13.6467
CsaV3_6G013800	CsaV3_6G013800	Chlorophyll a-b binding protein, chloroplastic	0.374	-1.42023	7.39906e-14	1.26966e-10	yes	down	90.66	85.58	72.95	34.66	29.16	24.59	83.0633	29.47
CsaV3_3G036680	CsaV3_3G036680	Sequence-specific DNA binding transcription factor	4.877	2.28595	7.88429e-14	1.26966e-10	yes	up	2.51	2.86	2.6	10.51	11.89	14.35	2.65667	12.25
CsaV3_7G002860	CsaV3_7G002860	Unknown protein	0.173	-2.52918	4.56795e-13	6.74305e-10	yes	down	22.01	21.43	15.57	4.02	1.81	3.91	19.67	3.24667
CsaV3_3G014270	CsaV3_3G014270	Glutaredoxin	6.158	2.62245	5.74223e-12	7.82444e-09	yes	up	9.26	7.88	4.98	64.2	25.74	40.85	7.37333	43.5967
CsaV3_3G022950	CsaV3_3G022950	Inositol-1,4,5-trisphosphate 5-phosphatase	0.064	-3.97488	7.24841e-12	9.17131e-09	yes	down	92.2	76.73	31.14	1.57	4.22	5.85	66.69	3.88
CsaV3_5G006960	CsaV3_5G006960	WAT1-related protein	0.455	-1.13463	1.78667e-11	2.10993e-08	yes	down	148.77	125.23	129.09	74.53	49.01	53.67	134.363	59.07
CsaV3_5G004050	CsaV3_5G004050	protein NRT1/ PTR FAMILY 6.3-like	0.135	-2.89154	1.95955e-11	2.16947e-08	yes	down	99.94	35	50.86	10.13	8.38	5.29	61.9333	7.93333
CsaV3_4G024190	CsaV3_4G024190	extensin-2-like	4.393	2.13506	2.51188e-10	2.61738e-07	yes	up	3.68	4.47	4.91	12.01	19.68	23.19	4.35333	18.2933
CsaV3_1G032040	CsaV3_1G032040	Plant intracellular ras-group-related LRR protein	15.767	3.97884	2.00905e-09	1.86486e-06	yes	up	1.23	1.73	1.43	7.58	14.94	42.74	1.46333	21.7533
CsaV3_5G035690	CsaV3_5G035690	GABA transporter 1-like	0.226	-2.148	2.16532e-09	1.86486e-06	yes	down	8.97	5.52	4.99	1.57	1.45	1.11	6.49333	1.37667
CsaV3_3G044500	CsaV3_3G044500	Unknown protein	0.372	-1.42654	2.19287e-09	1.86486e-06	yes	down	410.34	422.07	434.68	148.75	235.51	98.63	422.363	160.963
CsaV3_2G034100	CsaV3_2G034100	Peroxidase	0.316	-1.66161	2.21079e-09	1.86486e-06	yes	down	99.3	67.61	63.14	25.63	24.67	17.78	76.6833	22.6933
CsaV3_2G035040	CsaV3_2G035040	septum-promoting GTP-binding protein 1	0.347	-1.52836	2.46952e-09	1.98841e-06	yes	down	48.2	46.56	37.32	20.65	11.26	12.18	44.0267	14.6967
CsaV3_3G035190	CsaV3_3G035190	Exocyst subunit Exo70 family protein	24.274	4.60132	2.90621e-09	2.23829e-06	yes	up	0.53	0.38	0.51	2.45	6.88	22.9	0.473333	10.7433
CsaV3_6G001470	CsaV3_6G001470	Protease inhibitor/seed storage/lipid transfer protein family protein	0.3	-1.735	3.49827e-09	2.58201e-06	yes	down	1372.81	1107.55	1165.81	281.53	436.7	296.1	1215.39	338.11
CsaV3_2G027960	CsaV3_2G027960	Calcium-binding EF-hand	0.425	-1.23299	3.70609e-09	2.58331e-06	yes	down	155.66	128.45	139.68	68.9	57.72	44.79	141.263	57.1367
CsaV3_6G046550	CsaV3_6G046550	heavy metal-associated isoprenylated plant protein 3-like	0.236	-2.08316	3.79169e-09	2.58331e-06	yes	down	58.67	32.16	29.18	8.25	10.33	7.57	40.0033	8.71667
CsaV3_5G030770	CsaV3_5G030770	Myosin heavy chain kinase B	2.833	1.50238	8.13716e-09	5.33858e-06	yes	up	44.75	61.82	36.74	141.6	125.14	120.51	47.77	129.083
CsaV3_1G040830	CsaV3_1G040830	Cytochrome P450, putative	3.56	1.83192	1.41231e-08	8.8036e-06	yes	up	20.05	9.88	19.64	60.15	48.41	63.75	16.5233	57.4367
CsaV3_6G050220	CsaV3_6G050220	Dof zinc finger protein like	0.429	-1.21997	1.44126e-08	8.8036e-06	yes	down	17.08	14.95	13.73	5.9	6.6	6.02	15.2533	6.17333
CsaV3_3G021430	CsaV3_3G021430	MLP-like protein 28	0.306	-1.70826	1.65308e-08	9.7609e-06	yes	down	118.14	103.12	66.15	33.64	18.34	31.66	95.8033	27.88
CsaV3_5G014040	CsaV3_5G014040	AT-hook motif nuclear-localized protein 1	0.451	-1.14934	2.12599e-08	1.19689e-05	yes	down	26.23	24.4	21.9	13.72	7.71	8.66	24.1767	10.03
CsaV3_3G035240	CsaV3_3G035240	Iron export ABC transporter permease subunit FetB	0.116	-3.11188	2.16215e-08	1.19689e-05	yes	down	6.26	3.12	2.75	0.79	0.36	0.2	4.04333	0.45
CsaV3_6G041200	CsaV3_6G041200	Alpha/beta hydrolase fold	5.741	2.52134	3.07958e-08	1.65308e-05	yes	up	0.47	0.46	0.9	3.64	3.49	3.07	0.61	3.4
CsaV3_4G034500	CsaV3_4G034500	HXXXD-type acyl-transferase family protein	3.692	1.88422	3.29566e-08	1.71704e-05	yes	up	12.37	19.47	15.23	42.34	51.65	71.24	15.69	55.0767
CsaV3_3G007750	CsaV3_3G007750	Homeobox leucine zipper family protein	0.327	-1.61308	4.20013e-08	2.12575e-05	yes	down	121.67	75.4	82.6	39.96	18.59	29.33	93.2233	29.2933
CsaV3_3G031650	CsaV3_3G031650	Boron transporter like	0.347	-1.52796	5.34059e-08	2.62787e-05	yes	down	12.03	9.37	15.69	4.69	3.81	3.84	12.3633	4.11333
CsaV3_1G011710	CsaV3_1G011710	Mother of FT and TFL1-like 1	0.263	-1.92438	5.73051e-08	2.70555e-05	yes	down	34.81	16.7	23.53	7.39	6.84	3.88	25.0133	6.03667
CsaV3_4G007600	CsaV3_4G007600	10 kDa photosystem II polypeptide	0.418	-1.2578	5.80394e-08	2.70555e-05	yes	down	78.03	66.86	61.6	34.3	18.46	30.08	68.83	27.6133
CsaV3_5G028620	CsaV3_5G028620	Auxin efflux carrier component	0.478	-1.06467	7.99654e-08	3.54127e-05	yes	down	9.23	8.27	9.82	4.88	3.36	4.3	9.10667	4.18
CsaV3_2G008770	CsaV3_2G008770	transcription factor bHLH35-like	0.213	-2.23383	1.12466e-07	4.77742e-05	yes	down	11.9	9.72	11.45	3.88	1.59	1.35	11.0233	2.27333
CsaV3_5G014750	CsaV3_5G014750	RING-type E3 ubiquitin transferase	0.354	-1.4968	1.1597e-07	4.77742e-05	yes	down	3.84	3.72	3.2	1.67	0.99	1.01	3.58667	1.22333
CsaV3_6G049700	CsaV3_6G049700	Sugar transporter, putative	2.825	1.49818	1.20801e-07	4.86332e-05	yes	up	59.06	74.92	53.34	234.45	114.61	165.34	62.44	171.467
CsaV3_3G030990	CsaV3_3G030990	Unknown protein	0.38	-1.39726	1.2523e-07	4.92963e-05	yes	down	339.52	184.87	249.09	115.41	70.88	91.61	257.827	92.6333
CsaV3_6G043600	CsaV3_6G043600	Unknown protein	9.399	3.23252	1.35083e-07	5.17226e-05	yes	up	1.73	1.26	0.69	16.56	4	12.72	1.22667	11.0933
CsaV3_5G026340	CsaV3_5G026340	WAT1-related protein	0.395	-1.34004	1.37234e-07	5.17226e-05	yes	down	122.53	127.74	98.57	61.36	36.95	32	116.28	43.4367
CsaV3_1G002430	CsaV3_1G002430	DUF962 domain-containing protein	0.426	-1.23155	1.81022e-07	6.54413e-05	yes	down	42.13	25.56	23.86	12.86	11.48	11.55	30.5167	11.9633
CsaV3_3G045800	CsaV3_3G045800	C2H2-like zinc finger protein	0.332	-1.5915	1.9533e-07	6.92016e-05	yes	down	13.73	8.73	13.36	5.29	3.26	3.07	11.94	3.87333
CsaV3_1G029370	CsaV3_1G029370	Unknown protein	0.156	-2.68399	2.12585e-07	7.24179e-05	yes	down	37.72	45.24	13.75	3.29	4.36	6.37	32.2367	4.67333
CsaV3_1G011850	CsaV3_1G011850	endonuclease 1	0.328	-1.60962	2.27816e-07	7.61422e-05	yes	down	67.65	35.79	37.21	15.37	15.84	11.75	46.8833	14.32
CsaV3_6G013060	CsaV3_6G013060	Ist1-like protein	0.38	-1.39448	2.56086e-07	8.10055e-05	yes	down	32.65	34.84	37.22	17.11	12.08	9.17	34.9033	12.7867
CsaV3_3G046160	CsaV3_3G046160	Protein kinase, putative	0.405	-1.30399	2.75613e-07	8.52321e-05	yes	down	555.15	404.96	323.99	161.78	178.85	151.37	428.033	164
CsaV3_3G032150	CsaV3_3G032150	Protein DETOXIFICATION	5.235	2.3883	2.79071e-07	8.52321e-05	yes	up	4.96	3.95	7.37	30.06	36.42	14.13	5.42667	26.87
CsaV3_1G032880	CsaV3_1G032880	Alpha/beta hydrolase-3	0.443	-1.1741	3.01599e-07	9.05513e-05	yes	down	52.16	38.86	32.89	22.41	14.43	15.51	41.3033	17.45
CsaV3_5G037230	CsaV3_5G037230	2-methylene-furan-3-one reductase-like	0.482	-1.05237	3.18035e-07	9.38947e-05	yes	down	134.38	94.65	81.32	50.79	43.83	46.53	103.45	47.05
CsaV3_6G041930	CsaV3_6G041930	WAT1-related protein	0.473	-1.08072	4.13189e-07	0.000119987	yes	down	15.91	13.74	10.71	8.12	5.98	4.65	13.4533	6.25
CsaV3_5G006670	CsaV3_5G006670	Dirigent protein	0.284	-1.81477	4.68155e-07	0.000133756	yes	down	46.79	24.65	26.49	7.52	10.88	7.26	32.6433	8.55333
CsaV3_3G046020	CsaV3_3G046020	Subtilisin-like protease	0.288	-1.79598	4.93096e-07	0.000138646	yes	down	101.81	62.69	68.4	34.43	16.22	14.29	77.6333	21.6467
CsaV3_3G047260	CsaV3_3G047260	Gamma-glutamylcyclotransferase	3.084	1.6248	5.1024e-07	0.000141225	yes	up	18.87	31.96	33.73	81.48	83.85	84.78	28.1867	83.37
CsaV3_6G053030	CsaV3_6G053030	protein PHLOEM PROTEIN 2-LIKE A9-like	2.862	1.51708	6.58675e-07	0.000176784	yes	up	9.94	6.46	4.87	27.46	14.74	18.27	7.09	20.1567
CsaV3_6G013480	CsaV3_6G013480	Metal tolerance protein	0.349	-1.51798	7.39998e-07	0.000195647	yes	down	34.13	14.33	19.46	8.31	6.71	5.96	22.64	6.99333
CsaV3_3G041810	CsaV3_3G041810	AAA-ATPase	0.218	-2.19834	8.64199e-07	0.000224389	yes	down	3.02	4.76	2.36	0.6	0.82	0.64	3.38	0.686667
CsaV3_3G007710	CsaV3_3G007710	Bone morphogenetic protein like	0.327	-1.6113	8.74316e-07	0.000224389	yes	down	264.81	153.26	150.09	70.33	54.85	43.11	189.387	56.0967
CsaV3_1G004730	CsaV3_1G004730	cation/H(+) antiporter 15-like	290.219	8.181	8.91985e-07	0.000224389	yes	up	0	0	0	0.67	3.64	0.31	0	1.54
CsaV3_1G041300	CsaV3_1G041300	DUF581 family protein	0.347	-1.52761	8.99378e-07	0.000224389	yes	down	13.5	6.78	10.47	3.12	3.05	3.87	10.25	3.34667
CsaV3_6G003320	CsaV3_6G003320	myb-like transcription factor family protein	0.423	-1.2407	9.37973e-07	0.000230767	yes	down	6.35	6.95	7.09	3.51	2.21	2.6	6.79667	2.77333
CsaV3_3G013460	CsaV3_3G013460	Sugar transporter, putative	3.924	1.9722	9.75505e-07	0.000236714	yes	up	3.16	5.14	3.84	15.57	8.89	21.74	4.04667	15.4
CsaV3_5G003490	CsaV3_5G003490	Cytochrome P450, putative	0.307	-1.70166	1.09845e-06	0.000262945	yes	down	5.57	5.6	3.25	1.65	1.02	1.55	4.80667	1.40667
CsaV3_5G023590	CsaV3_5G023590	Protein of unknown function (DUF581)	0.273	-1.871	1.20515e-06	0.000281665	yes	down	31.88	17.78	14.27	4.99	5.74	5.42	21.31	5.38333
CsaV3_3G022150	CsaV3_3G022150	NAC domain protein	0.285	-1.81237	1.20845e-06	0.000281665	yes	down	5.91	3.45	4.41	1.63	0.86	1.25	4.59	1.24667
CsaV3_4G025010	CsaV3_4G025010	Unknown protein	0.211	-2.24491	1.23457e-06	0.000284016	yes	down	558.39	370.67	234.25	67.4	110.71	45.01	387.77	74.3733
CsaV3_3G012120	CsaV3_3G012120	Phosphoenolpyruvate carboxylase kinase 4	26.609	4.73387	1.39542e-06	0.000316798	yes	up	0	0.14	0.47	3.16	8.12	4.35	0.203333	5.21
CsaV3_6G050450	CsaV3_6G050450	NAC domain-containing protein	3.893	1.96086	1.41284e-06	0.000316798	yes	up	51.71	22.36	36.9	115.08	92.51	197.87	36.99	135.153
CsaV3_3G003030	CsaV3_3G003030	Trehalose 6-phosphate phosphatase	4.35	2.12093	1.54398e-06	0.000341876	yes	up	1.62	2.3	3.55	8.1	8.76	14.28	2.49	10.38
CsaV3_6G014800	CsaV3_6G014800	Pleiotropic drug resistance protein	39.745	5.31271	1.6467e-06	0.000355728	yes	up	0.22	0.16	0.13	0.14	5.08	13.34	0.17	6.18667
CsaV3_4G001060	CsaV3_4G001060	Cellulose synthase	4.431	2.14775	1.80774e-06	0.000382779	yes	up	3.54	5.43	3.58	26.63	7.55	20.68	4.18333	18.2867
CsaV3_2G002020	CsaV3_2G002020	ethylene-responsive transcription factor TINY-like	13.276	3.73071	1.85084e-06	0.000385716	yes	up	0.64	1.12	0.55	13.24	14.06	1.61	0.77	9.63667
CsaV3_3G035690	CsaV3_3G035690	Peroxidase	0.416	-1.26613	2.29717e-06	0.000469962	yes	down	174.89	160.86	129.12	59.75	43.29	80.91	154.957	61.3167
CsaV3_1G033660	CsaV3_1G033660	zinc finger protein ZAT12-like	10.276	3.36114	2.30816e-06	0.000469962	yes	up	2.24	4.45	1.87	9.6	27.53	43.79	2.85333	26.9733
CsaV3_3G009240	CsaV3_3G009240	S-adenosyl-L-methionine-dependent methyltransferases superfamily protein	0.427	-1.229	2.53697e-06	0.000504942	yes	down	70.02	40.82	38.21	21.31	17.05	21.51	49.6833	19.9567
CsaV3_5G029100	CsaV3_5G029100	protein ASPARTIC PROTEASE IN GUARD CELL 2-like	0.267	-1.90586	3.49545e-06	0.000665789	yes	down	15.05	8.25	17.03	4.98	3.18	2.24	13.4433	3.46667
CsaV3_2G025610	CsaV3_2G025610	myb-like transcription factor family protein	0.287	-1.79923	3.67974e-06	0.000693436	yes	down	74.29	32.86	39.15	19.84	9.46	11.06	48.7667	13.4533
CsaV3_3G034480	CsaV3_3G034480	glyoxal oxidase-related protein	3.158	1.65922	3.82553e-06	0.000709888	yes	up	1.49	0.98	1.84	5.1	3.7	4.29	1.43667	4.36333
CsaV3_6G052530	CsaV3_6G052530	FAD-binding Berberine family protein	0.295	-1.76043	3.8472e-06	0.000709888	yes	down	14.52	7.43	9.29	3.94	2.88	1.9	10.4133	2.90667
CsaV3_6G042970	CsaV3_6G042970	Salicylic acid-binding protein 2	0.32	-1.64206	4.62834e-06	0.000845221	yes	down	13.38	9.23	10.39	5.37	2.23	1.97	11	3.19
CsaV3_6G046590	CsaV3_6G046590	ATP-dependent zinc metalloprotease FtsH-like protein	5.128	2.35833	5.0084e-06	0.000898194	yes	up	1.27	2.93	4.44	15.37	9.52	18.75	2.88	14.5467
CsaV3_6G013340	CsaV3_6G013340	aspartyl protease family protein 2	0.444	-1.17227	5.01983e-06	0.000898194	yes	down	12	7.53	10.56	4.28	4.23	4.1	10.03	4.20333
CsaV3_4G035170	CsaV3_4G035170	Serine carboxypeptidase-like	0.213	-2.23193	5.33818e-06	0.000936242	yes	down	33.9	20.16	20.77	7.02	5.93	1.81	24.9433	4.92
CsaV3_3G000160	CsaV3_3G000160	Auxin efflux carrier family protein	0.389	-1.36312	5.43706e-06	0.000944236	yes	down	281.1	198.88	226.26	133.87	61.91	69.9	235.413	88.56
CsaV3_4G001130	CsaV3_4G001130	Myb transcription factor	0.324	-1.62491	5.7875e-06	0.000985768	yes	down	16.93	8.51	11.79	3.84	3.95	3.51	12.41	3.76667
CsaV3_4G003920	CsaV3_4G003920	Unknown protein	0.278	-1.8446	6.18193e-06	0.00104292	yes	down	136.66	59.32	55.34	20.74	23.67	19.23	83.7733	21.2133
CsaV3_3G002770	CsaV3_3G002770	Heat-shock protein, putative	4.832	2.2727	6.34983e-06	0.00106114	yes	up	58.84	52.45	42.63	93.75	227.51	366.45	51.3067	229.237
CsaV3_3G007680	CsaV3_3G007680	S-acyltransferase	0.384	-1.38104	7.05981e-06	0.00116876	yes	down	34.3	20.1	21.46	11.95	9.19	6.43	25.2867	9.19
CsaV3_4G024080	CsaV3_4G024080	DNA-damage-repair/toleration protein DRT100-like	0.069	-3.84848	7.19056e-06	0.00117771	yes	down	1.37	0.49	1.24	0.1	0.07	0.03	1.03333	0.0666667
CsaV3_4G032550	CsaV3_4G032550	36.4 kDa proline-rich protein	4.431	2.14768	7.29754e-06	0.00117771	yes	up	3.67	2.1	4.69	22.61	13.64	8.56	3.48667	14.9367
CsaV3_2G017040	CsaV3_2G017040	Ternary complex factor MIP1, leucine-zipper	0.382	-1.38919	7.3133e-06	0.00117771	yes	down	23.14	11.24	12.48	6.53	5.09	5.2	15.62	5.60667
CsaV3_3G018610	CsaV3_3G018610	Ferredoxin--nitrite reductase	0.457	-1.13068	7.56105e-06	0.00119586	yes	down	21.94	17.63	19.58	11.43	8.16	6.27	19.7167	8.62
CsaV3_3G021380	CsaV3_3G021380	MLP-like protein 423	0.374	-1.41834	8.59327e-06	0.00134709	yes	down	5615.99	3319.81	3254.39	1054.87	1621.27	1475.44	4063.4	1383.86
CsaV3_1G038220	CsaV3_1G038220	Myb transcription factor	0.349	-1.51673	9.11455e-06	0.0013909	yes	down	7.08	5	4.31	2.16	1.12	1.97	5.46333	1.75
CsaV3_4G024520	CsaV3_4G024520	Unknown protein	0.012	-6.32329	9.18685e-06	0.0013909	yes	down	5.18	3.95	7.1	0	0	0	5.41	0
CsaV3_3G018110	CsaV3_3G018110	zinc finger protein 7-like	0.151	-2.72438	9.46844e-06	0.00142139	yes	down	38.27	21.09	20.47	6.92	3.4	1.09	26.61	3.80333
CsaV3_1G006270	CsaV3_1G006270	O-fucosyltransferase family protein	2.037	1.0264	9.8821e-06	0.00147102	yes	up	4.47	5.69	4.78	11.13	9.63	8.86	4.98	9.87333
CsaV3_7G022810	CsaV3_7G022810	Auxin-responsive protein	4.05	2.01807	1.00345e-05	0.00148126	yes	up	5.66	5.83	4.15	28.47	22.82	8.96	5.21333	20.0833
CsaV3_6G052490	CsaV3_6G052490	Germin-like protein 1	19.566	4.29029	1.09287e-05	0.00159992	yes	up	0.24	0.72	0.21	1.76	4.93	14.77	0.39	7.15333
CsaV3_5G026670	CsaV3_5G026670	S-adenosylmethionine:tRNA ribosyltransferase-isomerase	0.296	-1.75807	1.17375e-05	0.00170424	yes	down	34.19	24.24	37.66	13.34	8.69	5.19	32.03	9.07333
CsaV3_7G007750	CsaV3_7G007750	Unknown protein	0.249	-2.00355	1.18671e-05	0.00170905	yes	down	12.23	10.2	6.39	3.8	1.89	1.78	9.60667	2.49
CsaV3_UNG223540	CsaV3_UNG223540	Transmembrane protein	0.022	-5.51632	1.23908e-05	0.00177008	yes	down	2.65	2.09	5.35	0.27	0	0	3.36333	0.09
CsaV3_5G014960	CsaV3_5G014960	MLP-like protein 328	0.345	-1.53438	1.26174e-05	0.00178804	yes	down	378.24	564.62	251.71	172.4	104.48	118.57	398.19	131.817
CsaV3_2G014150	CsaV3_2G014150	Peptidyl-prolyl cis-trans isomerase	0.426	-1.22961	1.43447e-05	0.00195463	yes	down	71.51	39.68	40.59	23.24	20.51	17	50.5933	20.25
CsaV3_3G021480	CsaV3_3G021480	major latex protein 149-like	0.287	-1.80199	1.46141e-05	0.00196809	yes	down	438.15	427.19	326.64	170.52	46.74	116.31	397.327	111.19
CsaV3_4G006160	CsaV3_4G006160	Respiratory burst oxidase, putative	2.52	1.33359	1.4754e-05	0.00196809	yes	up	2.57	2.89	3.19	7.87	6.76	10.27	2.88333	8.3
CsaV3_2G004420	CsaV3_2G004420	acyltransferase-like protein At1g54570, chloroplastic	0.449	-1.15458	1.47768e-05	0.00196809	yes	down	27.29	21.24	18.29	12.42	6.72	7.42	22.2733	8.85333
CsaV3_5G028890	CsaV3_5G028890	nudix hydrolase 1-like	2.142	1.09893	1.49356e-05	0.0019744	yes	up	69.48	36.36	48.07	115.1	89.29	106.4	51.3033	103.597
CsaV3_6G048090	CsaV3_6G048090	E3 ubiquitin-protein ligase RGLG2-like	0.453	-1.1416	1.63046e-05	0.0020929	yes	down	42.84	39.5	23.97	15.25	15.1	14.8	35.4367	15.05
CsaV3_3G030920	CsaV3_3G030920	GDSL esterase/lipase 1-like	3.268	1.70853	1.95104e-05	0.00241683	yes	up	12.64	4.42	5.87	20.56	24.14	25.39	7.64333	23.3633
CsaV3_6G008950	CsaV3_6G008950	zyxin isoform X1	0.365	-1.45282	1.96805e-05	0.00242098	yes	down	7.43	6.33	8.19	3.15	2.82	1.68	7.31667	2.55
CsaV3_4G030570	CsaV3_4G030570	Phloem protein 2	2.619	1.38904	1.99785e-05	0.00244068	yes	up	29.17	47.86	45.14	139.38	76.74	95.39	40.7233	103.837
CsaV3_1G011730	CsaV3_1G011730	Wound-responsive family protein	2.54	1.34464	2.03407e-05	0.00245113	yes	up	5.83	4.21	7.03	12.87	11.86	16.57	5.69	13.7667
CsaV3_3G017480	CsaV3_3G017480	Heat shock protein, putative	20.27	4.34127	2.05923e-05	0.00246468	yes	up	1.41	1.58	0.75	0.89	17.38	52.02	1.24667	23.43
CsaV3_6G036950	CsaV3_6G036950	Endonuclease/exonuclease/phosphatase	0.365	-1.45268	2.12941e-05	0.00253157	yes	down	17.87	10.93	13.54	7.68	3.44	3.84	14.1133	4.98667
CsaV3_1G043710	CsaV3_1G043710	Chlorophyll a-b binding protein, chloroplastic	0.338	-1.56652	2.18046e-05	0.00253292	yes	down	55.63	32.24	45.99	22.12	10.42	11.41	44.62	14.65
CsaV3_2G012790	CsaV3_2G012790	Phosphate transporter	0.184	-2.44085	2.20198e-05	0.00253292	yes	down	1.33	1.23	1.36	0.26	0.31	0.12	1.30667	0.23
CsaV3_6G049560	CsaV3_6G049560	Zinc finger, B-box	2.772	1.47094	2.2035e-05	0.00253292	yes	up	48.02	28.17	34.71	96.63	73.38	109.83	36.9667	93.28
CsaV3_5G001310	CsaV3_5G001310	Receptor protein kinase, putative	0.446	-1.1662	2.20653e-05	0.00253292	yes	down	10.14	9.64	9.98	4.23	2.96	5.5	9.92	4.23
CsaV3_3G010480	CsaV3_3G010480	Protein of unknown function (DUF581)	0.441	-1.18004	2.2156e-05	0.00253292	yes	down	92.7	60.32	82.08	33.43	23.97	40.7	78.3667	32.7
CsaV3_7G030380	CsaV3_7G030380	Peroxidase	27.625	4.7879	2.21634e-05	0.00253292	yes	up	0.14	0.35	0.06	0.41	5.84	7.64	0.183333	4.63
CsaV3_1G012710	CsaV3_1G012710	Unknown protein	2.14	1.09736	2.23975e-05	0.00254326	yes	up	11.35	10.24	14.73	26.33	23.79	24.02	12.1067	24.7133
CsaV3_5G035120	CsaV3_5G035120	3-oxo-5-alpha-steroid 4-dehydrogenase family protein	28.833	4.84964	2.31862e-05	0.00258314	yes	up	0.24	1.51	1.37	0.85	26.65	57.74	1.04	28.4133
CsaV3_5G003220	CsaV3_5G003220	Protein DETOXIFICATION	15.268	3.93247	2.35665e-05	0.00259562	yes	up	0.11	0.16	0.09	0.76	0.99	3.29	0.12	1.68
CsaV3_2G014160	CsaV3_2G014160	Peroxidase	0.274	-1.86579	2.35912e-05	0.00259562	yes	down	438.79	199.79	222.75	44.37	92.73	77.07	287.11	71.39
CsaV3_4G004800	CsaV3_4G004800	Protein of unknown function (DUF581)	0.347	-1.52735	2.44746e-05	0.00265977	yes	down	32.64	15.8	22.63	8.68	5	9.64	23.69	7.77333
CsaV3_6G053210	CsaV3_6G053210	CTP synthase	2.457	1.29692	2.46679e-05	0.00266112	yes	up	103.51	135.47	102.49	200.03	258.66	330.27	113.823	262.987
CsaV3_1G031730	CsaV3_1G031730	Plasma membrane ATPase	0.265	-1.91628	2.51988e-05	0.00266112	yes	down	127.93	57.93	41.52	24.06	20.02	11.99	75.7933	18.69
CsaV3_6G037000	CsaV3_6G037000	NADH dehydrogenase [ubiquinone] 1 alpha subcomplex assembly factor 3-like	2.129	1.09022	2.52381e-05	0.00266112	yes	up	2.63	1.87	1.79	4.98	3.34	4.33	2.09667	4.21667
CsaV3_3G012910	CsaV3_3G012910	heat stress transcription factor A-6b	0.349	-1.51959	2.79107e-05	0.0029229	yes	down	24.67	16.29	22.01	6.75	4.18	9.77	20.99	6.9
CsaV3_6G013280	CsaV3_6G013280	transmembrane protein 56-B	2.001	1.00051	2.88428e-05	0.00298784	yes	up	9.64	12.17	12.87	24.33	18.88	24.35	11.56	22.52
CsaV3_5G026300	CsaV3_5G026300	F-box protein At2g39490	0.275	-1.86089	3.46591e-05	0.00356948	yes	down	6.41	2.98	6.95	1.36	1.12	1.79	5.44667	1.42333
CsaV3_3G016040	CsaV3_3G016040	Receptor protein kinase, putative	13.664	3.77226	3.58799e-05	0.00367385	yes	up	0.27	0.49	0.3	0.53	3.22	9.88	0.353333	4.54333
CsaV3_2G031780	CsaV3_2G031780	EG45-like domain containing protein	0.28	-1.8342	3.71541e-05	0.00375368	yes	down	59.87	43.51	63.69	27.16	7.82	11.53	55.69	15.5033
CsaV3_1G033600	CsaV3_1G033600	protein NRT1/ PTR FAMILY 2.7-like	0.164	-2.61122	3.72354e-05	0.00375368	yes	down	2.81	2.33	3.37	0.74	0.51	0.1	2.83667	0.45
CsaV3_2G031980	CsaV3_2G031980	EG45-like domain containing protein	0.192	-2.3817	3.72952e-05	0.00375368	yes	down	33.82	18.88	13.46	1.91	2.79	6.92	22.0533	3.87333
CsaV3_6G046610	CsaV3_6G046610	AAA-ATPase At2g18193-like	2.805	1.48794	4.00599e-05	0.00400748	yes	up	41.78	50.21	54.36	100.36	96.76	195.44	48.7833	130.853
CsaV3_7G004010	CsaV3_7G004010	protein TIC 20, chloroplastic-like	2.221	1.15138	4.02694e-05	0.00400748	yes	up	8.9	6.91	9.75	17.94	14.76	22.14	8.52	18.28
CsaV3_3G016030	CsaV3_3G016030	Receptor protein kinase, putative	0.333	-1.58748	4.07084e-05	0.00402854	yes	down	4.45	2.04	3.91	1.27	0.83	1.2	3.46667	1.1
CsaV3_3G006600	CsaV3_3G006600	Core-2/I-branching beta-1,6-N-acetylglucosaminyltransferase family protein	2.815	1.49295	4.14924e-05	0.00408331	yes	up	2.59	2.65	2.47	4.84	6.23	9.37	2.57	6.81333
CsaV3_3G037320	CsaV3_3G037320	Alpha carbonic anhydrase	0.151	-2.7308	4.22608e-05	0.00413595	yes	down	5.21	2.44	3.67	1.16	0.28	0.21	3.77333	0.55
CsaV3_3G042240	CsaV3_3G042240	Cyclic nucleotide-gated channel	3.657	1.87069	4.35126e-05	0.00423506	yes	up	1.59	2.87	1.38	4.64	8.3	9.1	1.94667	7.34667
CsaV3_1G042640	CsaV3_1G042640	Transcription factor	0.469	-1.0919	4.49056e-05	0.00433097	yes	down	44.63	27.55	34.91	21.61	13.88	12.66	35.6967	16.05
CsaV3_3G039950	CsaV3_3G039950	WAT1-related protein	0.339	-1.56164	4.53042e-05	0.00433794	yes	down	104.53	141.23	57.95	29.74	26.45	41.42	101.237	32.5367
CsaV3_2G013440	CsaV3_2G013440	chlorophyllase-2, chloroplastic	0.019	-5.70824	4.59777e-05	0.00436047	yes	down	10.92	0.7	8.34	0	0.38	0	6.65333	0.126667
CsaV3_6G028550	CsaV3_6G028550	Unknown protein	0.476	-1.06955	4.60319e-05	0.00436047	yes	down	123.8	127.61	101.89	75.48	37.01	49.72	117.767	54.07
CsaV3_6G014370	CsaV3_6G014370	Transcription factor	0.141	-2.82889	4.71773e-05	0.00444521	yes	down	47.97	9.49	9.2	3.72	2.03	3.42	22.22	3.05667
CsaV3_5G030830	CsaV3_5G030830	Cytochrome P450	0.362	-1.46497	4.92016e-05	0.00461141	yes	down	11.48	13.31	16.45	7.5	3.05	4.16	13.7467	4.90333
CsaV3_4G027850	CsaV3_4G027850	Methyltransferase	11.03	3.46331	5.22869e-05	0.00482401	yes	up	17.06	34.59	11.2	27.6	164.53	456.31	20.95	216.147
CsaV3_2G012050	CsaV3_2G012050	Pectate lyase	2.341	1.22706	5.28126e-05	0.00484727	yes	up	3.58	3.48	4.34	9.53	5.61	10.66	3.8	8.6
CsaV3_1G036910	CsaV3_1G036910	Tyrosine decarboxylase	0.108	-3.2064	5.43797e-05	0.00491471	yes	down	2.63	1.45	0.87	0.05	0.25	0.19	1.65	0.163333
CsaV3_UNG193490	CsaV3_UNG193490	Protein of unknown function (DUF581)	0.259	-1.94867	5.86352e-05	0.00524578	yes	down	50.05	23	23.74	10.41	8.01	4.84	32.2633	7.75333
CsaV3_3G010210	CsaV3_3G010210	protein NRT1/ PTR FAMILY 7.3-like	4.297	2.10339	5.97382e-05	0.0053176	yes	up	33.96	97.42	27.22	152.46	276.93	233.03	52.8667	220.807
CsaV3_6G042110	CsaV3_6G042110	ethylene-responsive transcription factor ABR1	9.418	3.23542	6.01245e-05	0.00532523	yes	up	3.33	4.5	4.37	12.26	75.65	10.17	4.06667	32.6933
CsaV3_2G033660	CsaV3_2G033660	Unknown protein	3.487	1.80199	6.18426e-05	0.00545015	yes	up	35.14	33.44	18.12	58.29	75.03	149.37	28.9	94.23
CsaV3_5G002020	CsaV3_5G002020	Trehalase	4.727	2.24078	6.66205e-05	0.00577041	yes	up	75.14	151.35	71.41	193.92	403.78	729.26	99.3	442.32
CsaV3_2G013530	CsaV3_2G013530	Homocysteine S-methyltransferase	0.449	-1.15531	6.67796e-05	0.00577041	yes	down	141.66	85.01	71.27	48.99	41.23	34.51	99.3133	41.5767
CsaV3_3G043990	CsaV3_3G043990	Dof zinc finger protein like	2.329	1.22	6.82725e-05	0.00587077	yes	up	13.27	19.03	14.45	29.99	28.93	45.39	15.5833	34.77
CsaV3_2G028110	CsaV3_2G028110	Patatin	0.49	-1.02964	6.89297e-05	0.00589865	yes	down	12.04	11.41	7.97	4.71	4.76	5.04	10.4733	4.83667
CsaV3_2G012300	CsaV3_2G012300	60 kDa chaperonin	2.051	1.03626	7.1305e-05	0.00607258	yes	up	58.69	52.76	54.67	91.14	88.86	143.16	55.3733	107.72
CsaV3_1G008470	CsaV3_1G008470	Poly [ADP-ribose] polymerase	2.917	1.54459	7.45613e-05	0.00625962	yes	up	12.65	12.47	15.92	24.74	31.94	56.91	13.68	37.8633
CsaV3_2G016750	CsaV3_2G016750	GRAS family transcription factor	0.192	-2.38126	7.77345e-05	0.00642138	yes	down	3.13	1.5	1.65	0.2	0.52	0.39	2.09333	0.37
CsaV3_5G033870	CsaV3_5G033870	piriformospora indica-insensitive protein 2	0.349	-1.52008	7.88787e-05	0.00646879	yes	down	2.07	1.95	1.49	0.58	0.51	0.73	1.83667	0.606667
CsaV3_6G009680	CsaV3_6G009680	nitrile-specifier protein 5	0.389	-1.36185	8.03937e-05	0.00653254	yes	down	687.6	348.59	510.91	272.22	159.45	124.69	515.7	185.453
CsaV3_1G030750	CsaV3_1G030750	Heavy metal transport/detoxification superfamily protein	0.27	-1.88809	8.14801e-05	0.00656063	yes	down	10.12	6.06	5.83	1.83	2.6	1.08	7.33667	1.83667
CsaV3_6G030740	CsaV3_6G030740	Retrovirus-related Pol polyprotein from transposon TNT 1-94	4.74	2.24482	8.30505e-05	0.00665682	yes	up	3.74	3.99	1.45	11.75	12.06	17.23	3.06	13.68
CsaV3_4G034260	CsaV3_4G034260	Calcium-binding EF-hand family protein, putative	0.496	-1.01262	8.36613e-05	0.00666493	yes	down	26.65	15.68	18.16	9.25	9.11	9.77	20.1633	9.37667
CsaV3_5G033840	CsaV3_5G033840	nudix hydrolase 1-like	22.712	4.50536	8.39889e-05	0.00666493	yes	up	0.22	0.54	0	1.47	2.9	11.47	0.253333	5.28
CsaV3_5G026860	CsaV3_5G026860	zinc finger protein CONSTANS-LIKE 6	0.271	-1.88509	8.46355e-05	0.00666493	yes	down	6.21	5.66	8.27	2.64	0.85	1.41	6.71333	1.63333
CsaV3_2G006390	CsaV3_2G006390	Lipoxygenase	0.419	-1.25589	8.46567e-05	0.00666493	yes	down	5.81	3.78	3.94	2.01	1.77	1.23	4.51	1.67
CsaV3_6G044290	CsaV3_6G044290	Phytosulfokines 3, putative	3.649	1.86759	9.10397e-05	0.00710431	yes	up	12.6	12.63	11.4	18.99	46.62	58.02	12.21	41.21
CsaV3_7G000440	CsaV3_7G000440	NADP-dependent sorbitol-6-phosphate dehydrogenase	0.452	-1.14593	9.49738e-05	0.00730515	yes	down	7.99	8.28	8.13	4.47	3.49	2.6	8.13333	3.52
CsaV3_6G046660	CsaV3_6G046660	transcription factor bHLH110-like isoform X1	0.412	-1.28053	9.50396e-05	0.00730515	yes	down	14.91	10.69	12.43	6.8	4.97	3.05	12.6767	4.94
CsaV3_3G033690	CsaV3_3G033690	ALC-interacting protein	3.653	1.86904	9.56754e-05	0.00730515	yes	up	1.15	1.58	2.21	4.05	7.62	5.35	1.64667	5.67333
CsaV3_2G024450	CsaV3_2G024450	hippocampus abundant transcript 1 protein-like	0.202	-2.30501	9.6587e-05	0.00731611	yes	down	3.67	4.62	1.63	0.81	0.45	0.64	3.30667	0.633333
CsaV3_2G024350	CsaV3_2G024350	UPF0496 protein At1g20180-like	0.152	-2.71971	9.75881e-05	0.00733152	yes	down	2.05	5.27	2.6	0.21	0.49	0.73	3.30667	0.476667
CsaV3_3G034160	CsaV3_3G034160	Phosphate transporter	2.45	1.293	9.78908e-05	0.00733152	yes	up	6.29	8.95	7.27	13.49	16.21	22.69	7.50333	17.4633
CsaV3_7G032230	CsaV3_7G032230	LRR receptor-like serine/threonine-protein kinase GSO2	0.289	-1.7908	9.8749e-05	0.00733152	yes	down	8.69	6.1	3.73	1.11	2.4	1.61	6.17333	1.70667
CsaV3_2G033610	CsaV3_2G033610	pentatricopeptide repeat-containing protein At4g18520	2.171	1.11863	9.87687e-05	0.00733152	yes	up	1.65	1.2	1.73	3.52	2.98	2.98	1.52667	3.16
CsaV3_2G008970	CsaV3_2G008970	plant intracellular Ras-group-related LRR protein 6-like	2.997	1.58367	9.89609e-05	0.00733152	yes	up	1.02	1.12	1.75	4.95	2.66	3.77	1.29667	3.79333
CsaV3_1G014330	CsaV3_1G014330	Argonaute family protein	2.752	1.46069	9.93697e-05	0.00733152	yes	up	56.14	60.9	80	184.64	222.47	106.6	65.68	171.237
CsaV3_6G023820	CsaV3_6G023820	Unknown protein	3.214	1.6845	9.97457e-05	0.00733152	yes	up	21.79	31.8	39.19	62.71	80.82	140.82	30.9267	94.7833
CsaV3_2G008290	CsaV3_2G008290	DUF1685 family protein	0.203	-2.30102	0.000106661	0.0077434	yes	down	82.51	17.54	27.91	8.19	8.79	6.49	42.6533	7.82333
CsaV3_4G027100	CsaV3_4G027100	Kinase, putative	0.475	-1.07261	0.000110631	0.00799884	yes	down	89.22	79.31	45.74	33.23	28.29	34.26	71.4233	31.9267
CsaV3_4G023200	CsaV3_4G023200	Glycosyltransferase	0.249	-2.0056	0.000121319	0.0085619	yes	down	35.76	10.35	12.64	4.81	2.72	6.16	19.5833	4.56333
CsaV3_7G001040	CsaV3_7G001040	E3 ubiquitin-protein ligase BOI	2.773	1.47129	0.000121981	0.00857451	yes	up	8.77	17.49	12.59	27.37	33.83	41.22	12.95	34.14
CsaV3_4G023910	CsaV3_4G023910	Lipoxygenase	3.854	1.94639	0.000122654	0.00858774	yes	up	1.38	0.92	1.52	3.89	2.39	7.88	1.27333	4.72
CsaV3_3G000850	CsaV3_3G000850	transcription factor MYC3-like	3.813	1.93095	0.000124232	0.00862996	yes	up	0.97	0.61	1.43	2.56	4.64	3.53	1.00333	3.57667
CsaV3_UNG224740	CsaV3_UNG224740	carbon catabolite repressor protein 4 homolog 4	0.456	-1.13394	0.000131257	0.00904701	yes	down	29.02	15.6	21.4	8.48	4.81	5.57	22.0067	6.28667
CsaV3_6G031730	CsaV3_6G031730	Unknown protein	0.416	-1.26411	0.000134917	0.00926328	yes	down	76.35	41.16	69.15	23.03	27.68	21.7	62.22	24.1367
CsaV3_3G011170	CsaV3_3G011170	protein SULFUR DEFICIENCY-INDUCED 1	2.643	1.40241	0.000138892	0.00949938	yes	up	8.56	16.69	15.72	35.99	37.96	31	13.6567	34.9833
CsaV3_4G035500	CsaV3_4G035500	Phosphatase 2C family protein	0.314	-1.67218	0.000140501	0.00957242	yes	down	21.24	15.25	11.63	2.9	3.88	7.26	16.04	4.68
CsaV3_7G006600	CsaV3_7G006600	Glycosyltransferase	0.312	-1.68155	0.000145653	0.00977309	yes	down	11.72	10.52	10.51	3.92	4.33	1.49	10.9167	3.24667
CsaV3_2G007720	CsaV3_2G007720	DUF594 family protein	0.248	-2.01167	0.000154539	0.0102422	yes	down	0.95	0.81	0.7	0.21	0.19	0.18	0.82	0.193333
CsaV3_3G002280	CsaV3_3G002280	Protein lingerer like	0.341	-1.55007	0.00015863	0.0103308	yes	down	67.61	36.21	32.32	9.08	16.51	16.77	45.38	14.12
CsaV3_4G035710	CsaV3_4G035710	glutaredoxin-C6	0.251	-1.99353	0.000159249	0.0103331	yes	down	8.01	6.92	7.38	3.52	1.18	0.8	7.43667	1.83333
CsaV3_5G033000	CsaV3_5G033000	GCK	2.261	1.17678	0.000160253	0.0103603	yes	up	7.77	6.36	9.34	13.64	15.62	21.01	7.82333	16.7567
CsaV3_3G048500	CsaV3_3G048500	probably inactive leucine-rich repeat receptor-like protein kinase At2g25790	0.292	-1.77668	0.000162724	0.0104818	yes	down	16.05	8.97	17.16	7.14	2.32	2.65	14.06	4.03667
CsaV3_7G027590	CsaV3_7G027590	F-box/lrr-repeat protein 17	3.828	1.93658	0.000163476	0.0104893	yes	up	0.56	0.65	0.92	1.79	3.69	2.18	0.71	2.55333
CsaV3_6G052630	CsaV3_6G052630	Protein LIGHT-DEPENDENT SHORT HYPOCOTYLS like	0.428	-1.22331	0.000164703	0.0104893	yes	down	32.39	15.46	27.45	9.2	11.87	8.33	25.1	9.8
CsaV3_6G044830	CsaV3_6G044830	Alcohol dehydrogenase, putative	10.89	3.44495	0.000165801	0.0104893	yes	up	1.8	1.73	1.54	1.34	13.17	36.75	1.69	17.0867
CsaV3_7G006660	CsaV3_7G006660	Glycosyltransferase	0.289	-1.79251	0.000167815	0.0105789	yes	down	6.55	6.54	6.63	2.94	1.82	0.74	6.57333	1.83333
CsaV3_6G048960	CsaV3_6G048960	5'-adenylylsulfate reductase 1, chloroplastic-like	7.599	2.9258	0.0001719	0.010798	yes	up	14.04	27.19	17.45	23.18	104.31	291.21	19.56	139.567
CsaV3_5G026330	CsaV3_5G026330	WAT1-related protein	0.256	-1.96661	0.000172853	0.0108195	yes	down	64.53	58.84	23.21	6.82	9.41	18.54	48.86	11.59
CsaV3_1G014080	CsaV3_1G014080	protein SENSITIVE TO PROTON RHIZOTOXICITY 1	0.317	-1.65567	0.000174189	0.0108351	yes	down	44.59	33.23	21.17	5.82	8.87	14.4	32.9967	9.69667
CsaV3_6G032150	CsaV3_6G032150	classical arabinogalactan protein 9-like	0.362	-1.46546	0.000183754	0.0112039	yes	down	11.51	17.94	7.53	5.33	3.92	3.58	12.3267	4.27667
CsaV3_1G009850	CsaV3_1G009850	Bidirectional sugar transporter SWEET	0.226	-2.14392	0.000186001	0.0112451	yes	down	606.74	437.02	527.15	250.68	47.45	60.45	523.637	119.527
CsaV3_7G030170	CsaV3_7G030170	DUF724 domain-containing protein	0.18	-2.47567	0.000188144	0.0112792	yes	down	4.98	3.23	5.36	1.41	0.63	0.25	4.52333	0.763333
CsaV3_3G044510	CsaV3_3G044510	defensin-like protein 1	3.917	1.96959	0.000189027	0.0112792	yes	up	4.86	12.65	11.39	33.34	22.26	53.9	9.63333	36.5
CsaV3_6G051670	CsaV3_6G051670	Cytochrome P450	2.797	1.4839	0.000189416	0.0112792	yes	up	5.38	4.21	5.08	7.48	13.26	17.55	4.89	12.7633
CsaV3_1G001120	CsaV3_1G001120	Cytochrome P450	0.314	-1.6717	0.000189721	0.0112792	yes	down	46.01	39.04	35.68	22.64	7.49	7.01	40.2433	12.38
CsaV3_6G051760	CsaV3_6G051760	Glucan endo-1,3-beta-glucosidase, putative	2.309	1.20714	0.000189925	0.0112792	yes	up	10.3	8.54	8.59	18.51	21.56	40.53	9.14333	26.8667
CsaV3_3G008190	CsaV3_3G008190	vestitone reductase-like	0.33	-1.59795	0.000191677	0.0113179	yes	down	6.22	2.67	3.9	1.19	1.13	1.73	4.26333	1.35
CsaV3_7G000950	CsaV3_7G000950	Beta-galactosidase	7.742	2.95263	0.000196015	0.0115356	yes	up	0.09	0.17	0.17	0.73	0.46	2.05	0.143333	1.08
CsaV3_3G019050	CsaV3_3G019050	rRNA N-glycosidase	0.235	-2.0915	0.000203454	0.0118943	yes	down	713.72	778.69	271.33	57.58	127.6	196.37	587.913	127.183
CsaV3_3G041880	CsaV3_3G041880	Type I inositol polyphosphate 5-phosphatase	0.457	-1.12861	0.00022068	0.012692	yes	down	19.93	11.93	13.34	7.55	5.39	5.56	15.0667	6.16667
CsaV3_6G008110	CsaV3_6G008110	proton pump-interactor 1-like	3.059	1.61327	0.000221803	0.0127153	yes	up	8.46	4.18	12.22	31.9	17.22	23.93	8.28667	24.35
CsaV3_1G026650	CsaV3_1G026650	Auxin-responsive protein	2.035	1.02486	0.000222698	0.0127254	yes	up	3.64	4.4	4.82	9.68	7.19	8.3	4.28667	8.39
CsaV3_1G033960	CsaV3_1G033960	p-hydroxybenzoic acid efflux pump subunit	0.495	-1.01413	0.000226264	0.0128463	yes	down	61.32	34.12	55.01	29.83	19.27	22.06	50.15	23.72
CsaV3_3G011390	CsaV3_3G011390	Dirigent protein	0.479	-1.06288	0.000229532	0.0129725	yes	down	41.67	30.94	25.83	12.47	16.21	15.14	32.8133	14.6067
CsaV3_4G005640	CsaV3_4G005640	polygalacturonase inhibitor-like	0.332	-1.58996	0.000229951	0.0129725	yes	down	59.12	73.46	30.38	11.57	18.08	20.63	54.32	16.76
CsaV3_6G039520	CsaV3_6G039520	Aquaporin	3.995	1.99828	0.00024323	0.0135917	yes	up	11.34	2.22	7.48	33.85	16.9	29.03	7.01333	26.5933
CsaV3_4G027320	CsaV3_4G027320	Acid phosphatase 1	0.362	-1.46574	0.000245601	0.013681	yes	down	50.09	67.63	39.68	12.74	24.31	15.82	52.4667	17.6233
CsaV3_2G002110	CsaV3_2G002110	protein SPEAR1	0.412	-1.27857	0.000252226	0.0139657	yes	down	53.33	22.73	28.82	15.23	12.13	13	34.96	13.4533
CsaV3_1G012980	CsaV3_1G012980	MLO-like protein	0.289	-1.79045	0.000253288	0.0139774	yes	down	12.34	8.91	4.61	1.47	2.99	2.56	8.62	2.34
CsaV3_6G013600	CsaV3_6G013600	auxin-responsive protein SAUR71	2.244	1.16629	0.000262131	0.0143393	yes	up	10.6	12.27	11.44	26.37	25.5	20.54	11.4367	24.1367
CsaV3_6G052400	CsaV3_6G052400	Protein phosphatase 2C family protein	6	2.58506	0.00026222	0.0143393	yes	up	1.56	1.27	1.72	2.17	4.38	13.13	1.51667	6.56
CsaV3_1G005460	CsaV3_1G005460	Pentatricopeptide repeat	2.185	1.12773	0.000262275	0.0143393	yes	up	1.62	1.57	1.86	4.2	2.36	4.24	1.68333	3.6
CsaV3_2G033120	CsaV3_2G033120	ethylene-responsive transcription factor ERF019	5.306	2.40775	0.000264608	0.0144224	yes	up	1.74	2.77	0.87	6.19	9.87	9.98	1.79333	8.68
CsaV3_7G001530	CsaV3_7G001530	expansin-like A2	7.248	2.85764	0.000269114	0.014623	yes	up	0.47	2.31	0.9	2.86	7.7	14.24	1.22667	8.26667
CsaV3_3G006310	CsaV3_3G006310	Metallothionein-like protein	0.147	-2.7683	0.00027013	0.0146333	yes	down	386.11	1186.2	104.59	59.32	59.08	115.6	558.967	78
CsaV3_4G009450	CsaV3_4G009450	Ubiquinol oxidase	2.084	1.0592	0.000274413	0.01482	yes	up	107	134.41	86.31	190.26	175.53	279.05	109.24	214.947
CsaV3_6G008120	CsaV3_6G008120	proton pump-interactor 1-like	2.107	1.0753	0.000278364	0.0149877	yes	up	24.33	17.42	22.56	32.87	41.02	53.82	21.4367	42.57
CsaV3_5G003850	CsaV3_5G003850	Cytochrome P450, putative	0.444	-1.17072	0.000284298	0.0152607	yes	down	9.19	4.96	7.18	3.71	2.95	2.32	7.11	2.99333
CsaV3_5G003760	CsaV3_5G003760	S-adenosyl-L-methionine-dependent methyltransferase	2.315	1.21113	0.000287211	0.0153706	yes	up	134.74	115.14	103.1	173.64	236.37	356.21	117.66	255.407
CsaV3_5G036830	CsaV3_5G036830	Unknown protein	8.623	3.10814	0.000296162	0.0156245	yes	up	2.83	3.07	1.51	3.89	13.63	41.29	2.47	19.6033
CsaV3_2G003320	CsaV3_2G003320	Heparanase-like protein 3	0.386	-1.3725	0.000301897	0.0158219	yes	down	18.36	8.74	9.05	5.99	2.52	1.6	12.05	3.37
CsaV3_3G015240	CsaV3_3G015240	calmodulin	2.844	1.50767	0.000303547	0.0158546	yes	up	142.3	174.07	210.14	286.54	418.73	712.34	175.503	472.537
CsaV3_7G029590	CsaV3_7G029590	Pectinesterase	3.493	1.80427	0.000304311	0.0158546	yes	up	1.81	4.27	1.56	5.44	9.12	9.1	2.54667	7.88667
CsaV3_5G005800	CsaV3_5G005800	Cytochrome P450	0.406	-1.29954	0.000305482	0.015869	yes	down	4.25	3.09	2.82	1.6	1.07	1.27	3.38667	1.31333
CsaV3_2G031550	CsaV3_2G031550	DUF1997 family protein	0.479	-1.06184	0.00031235	0.0161783	yes	down	48.94	39.8	32.35	27.1	16.41	12.33	40.3633	18.6133
CsaV3_2G028970	CsaV3_2G028970	omega-hydroxypalmitate O-feruloyl transferase	0.377	-1.40637	0.000313619	0.0161967	yes	down	15.76	6.92	11.74	4.24	2.73	5.19	11.4733	4.05333
CsaV3_3G011620	CsaV3_3G011620	Auxin-responsive protein	2.9	1.53611	0.000316038	0.0162294	yes	up	13.55	11.96	23.39	69.93	41.98	28.5	16.3	46.8033
CsaV3_3G002150	CsaV3_3G002150	Beta-amylase	4.41	2.14063	0.000317204	0.0162398	yes	up	1.55	0.6	0.74	2.71	2.3	6.83	0.963333	3.94667
CsaV3_6G051340	CsaV3_6G051340	AWPM-19-like family protein	0.451	-1.14802	0.000322004	0.016438	yes	down	2.98	1.99	2.51	1.41	0.72	1.12	2.49333	1.08333
CsaV3_6G015190	CsaV3_6G015190	Tyrosine aminotransferase	0.347	-1.52517	0.000327264	0.0166585	yes	down	7.49	4.57	5.37	2.96	1.81	1.02	5.81	1.93
CsaV3_7G006330	CsaV3_7G006330	Sulfate transporter 1.1	0.134	-2.89484	0.000329236	0.0167108	yes	down	5.36	1.38	1.4	0.15	0.19	0.65	2.71333	0.33
CsaV3_3G033360	CsaV3_3G033360	F-box/LRR-repeat protein 3	2.503	1.32385	0.000330234	0.0167136	yes	up	26.69	49.46	28.96	95.18	81.12	69.23	35.0367	81.8433
CsaV3_6G021600	CsaV3_6G021600	RBR-type E3 ubiquitin transferase	2.912	1.54198	0.000333867	0.0167536	yes	up	3.56	2.06	2.09	4.81	5.58	10.52	2.57	6.97
CsaV3_2G012810	CsaV3_2G012810	Unknown protein	4.798	2.26229	0.000334048	0.0167536	yes	up	47.12	122.24	87.44	159.71	333.44	650.44	85.6	381.197
CsaV3_5G027070	CsaV3_5G027070	NAC domain-containing protein 8-like	6.084	2.60501	0.000340954	0.0170131	yes	up	1.27	1.41	2.73	16.43	13.23	2.08	1.80333	10.58
CsaV3_5G036600	CsaV3_5G036600	Annexin	0.152	-2.71501	0.000343584	0.0170483	yes	down	3	1.3	0.86	0.18	0.25	0.29	1.72	0.24
CsaV3_3G034190	CsaV3_3G034190	3-oxo-5-alpha-steroid 4-dehydrogenase	72.471	6.17933	0.000344774	0.0170596	yes	up	0	0	0	2.01	0.27	2.54	0	1.60667
CsaV3_3G017900	CsaV3_3G017900	Senescence-associated protein, putative	0.016	-5.99395	0.000347591	0.0171183	yes	down	12.2	2.5	0.71	0.2	0	0	5.13667	0.0666667
CsaV3_5G001290	CsaV3_5G001290	Aquaporin-like protein	0.311	-1.68592	0.000347893	0.0171183	yes	down	42.33	14.82	21.92	11.63	7.4	4.55	26.3567	7.86
CsaV3_5G010120	CsaV3_5G010120	protein EARLY FLOWERING 4-like	0.031	-5.00506	0.000353801	0.0173607	yes	down	10.08	8.72	6.41	0.69	0	0	8.40333	0.23
CsaV3_6G014450	CsaV3_6G014450	RING/FYVE/PHD zinc finger protein	2.048	1.03412	0.000355198	0.0173811	yes	up	6.77	7.53	5.94	10	13.35	15.66	6.74667	13.0033
CsaV3_1G002470	CsaV3_1G002470	NAC domain protein,	0.443	-1.17611	0.000357677	0.0174542	yes	down	97.56	45.64	59.02	24.25	24.18	34.24	67.4067	27.5567
CsaV3_4G023300	CsaV3_4G023300	Glucan endo-1,3-beta-glucosidase	0.248	-2.01197	0.00036159	0.0175485	yes	down	7.46	3.54	1.74	1.14	0.94	0.85	4.24667	0.976667
CsaV3_5G026680	CsaV3_5G026680	Protein of unknown function (DUF506)	2.152	1.1056	0.000366905	0.0176617	yes	up	215.57	356.16	245.19	506.05	629	541.47	272.307	558.84
CsaV3_5G023720	CsaV3_5G023720	Sulfate transporter 1.1	0.2	-2.31852	0.000366913	0.0176617	yes	down	4.21	1.23	1.58	0.37	0.63	0.28	2.34	0.426667
CsaV3_6G022090	CsaV3_6G022090	3-ketoacyl-CoA synthase	0.279	-1.84106	0.000372237	0.0178372	yes	down	1.49	1.85	1.13	0.33	0.29	0.56	1.49	0.393333
CsaV3_2G034160	CsaV3_2G034160	Chloride channel protein	0.34	-1.55532	0.000372572	0.0178372	yes	down	120.99	51.2	107.18	49.87	19.1	23.48	93.1233	30.8167
CsaV3_7G032860	CsaV3_7G032860	2-oxoglutarate-dependent dioxygenase, putative	0.269	-1.89595	0.000386705	0.0182928	yes	down	16.83	6.02	5.38	2.35	2.86	1.7	9.41	2.30333
CsaV3_6G013770	CsaV3_6G013770	BOI-related E3 ubiquitin-protein ligase	0.214	-2.22237	0.000388467	0.0182928	yes	down	14.16	2.96	10.56	2.72	1.34	1.51	9.22667	1.85667
CsaV3_6G049930	CsaV3_6G049930	dof zinc finger protein DOF1.4-like	2.65	1.40618	0.000397008	0.0185557	yes	up	3.81	9.04	5.71	15.67	16.69	14.73	6.18667	15.6967
CsaV3_3G038460	CsaV3_3G038460	Homogentisate phytyltransferase	10.287	3.36277	0.000398148	0.0185558	yes	up	0.32	0.06	0.22	0.49	2.63	2.42	0.2	1.84667
CsaV3_5G023430	CsaV3_5G023430	serine/threonine-protein kinase STY46-like isoform X2	0.362	-1.46616	0.000399107	0.0185558	yes	down	76.71	42.98	51.6	25.95	16.79	18.83	57.0967	20.5233
CsaV3_7G031000	CsaV3_7G031000	Polygalacturonase	5.172	2.37082	0.000418589	0.0194107	yes	up	2.12	0.51	0.79	1.75	1.95	5.02	1.14	2.90667
CsaV3_3G030720	CsaV3_3G030720	DUF1677 family protein	0.309	-1.69333	0.000424723	0.0195926	yes	down	10.97	3.42	7.71	2.85	1.8	1.82	7.36667	2.15667
CsaV3_1G033270	CsaV3_1G033270	transcription factor HBP-1b(C38)-like	44.561	5.47769	0.000443088	0.0202685	yes	up	0	0	0	0.86	0.69	0.65	0	0.733333
CsaV3_5G029380	CsaV3_5G029380	transcription termination factor MTERF2, chloroplastic-like	3.813	1.9311	0.000443953	0.0202685	yes	up	0.61	0.47	0.52	1.56	2.47	1.64	0.533333	1.89
CsaV3_2G004820	CsaV3_2G004820	Prefoldin chaperone subunit family protein	2.847	1.50942	0.000445834	0.0203021	yes	up	3.14	1.88	4.45	9.5	5.53	11.05	3.15667	8.69333
CsaV3_3G002780	CsaV3_3G002780	Mitochondrial small heat shock protein	4.31	2.10763	0.000463214	0.0209321	yes	up	0.74	0.63	1.89	3.46	4.81	5.21	1.08667	4.49333
CsaV3_6G014700	CsaV3_6G014700	Pentatricopeptide (PPR) repeat-containing protein-like	0.444	-1.16977	0.000468307	0.0211084	yes	down	433.47	190.1	222.31	135.15	88.35	130.76	281.96	118.087
CsaV3_2G026250	CsaV3_2G026250	Subtilisin-like protease	0.384	-1.38012	0.000481432	0.0215356	yes	down	31.16	12.07	14.69	9.26	6.27	5.41	19.3067	6.98
CsaV3_1G030830	CsaV3_1G030830	Sigma factor sigb regulation protein rsbq, putative	0.477	-1.0687	0.000483179	0.0215593	yes	down	30.31	22.06	35.49	17.12	12.97	10.01	29.2867	13.3667
CsaV3_5G006090	CsaV3_5G006090	Chaperone protein DnaJ	0.433	-1.20692	0.000492145	0.0218878	yes	down	28.6	13.91	26.36	11.11	6.8	10.58	22.9567	9.49667
CsaV3_6G001990	CsaV3_6G001990	Abscisic acid receptor like	2.414	1.27169	0.000493149	0.0218878	yes	up	6.69	3.43	5.45	13.73	10.18	11.63	5.19	11.8467
CsaV3_5G001480	CsaV3_5G001480	protein DMR6-LIKE OXYGENASE 2-like	0.358	-1.4809	0.000502659	0.0222047	yes	down	45.79	32.69	47.18	19.55	16.51	6.81	41.8867	14.29
CsaV3_2G034490	CsaV3_2G034490	zinc finger protein MAGPIE-like	0.427	-1.22704	0.000514092	0.0226533	yes	down	6.25	3.36	5.5	2.21	1.68	2.24	5.03667	2.04333
CsaV3_6G050420	CsaV3_6G050420	DUF679 domain-containing protein	0.217	-2.20205	0.000516269	0.0226928	yes	down	2.2	3.63	1.39	0.55	0.48	0.46	2.40667	0.496667
CsaV3_5G026780	CsaV3_5G026780	Rotundifolia-like protein	0.322	-1.63609	0.000519759	0.0227896	yes	down	104.57	33.65	83.48	35.4	14.68	17.46	73.9	22.5133
CsaV3_7G027860	CsaV3_7G027860	Heat shock transcription factor	2.45	1.29262	0.000526661	0.0229785	yes	up	62.13	63.59	41.98	70.72	134.75	149.67	55.9	118.38
CsaV3_2G015820	CsaV3_2G015820	Glutamyl-tRNA(Gln) amidotransferase subunit A	0.476	-1.07145	0.000529119	0.023029	yes	down	5.05	3.66	4.05	2.67	1.38	1.77	4.25333	1.94
CsaV3_3G038440	CsaV3_3G038440	Protein downstream neighbor of son like	2.321	1.21476	0.000532851	0.02308	yes	up	3.93	3.02	3.12	5.82	5.75	10.7	3.35667	7.42333
CsaV3_3G034620	CsaV3_3G034620	tropinone reductase homolog	0.287	-1.80265	0.000542053	0.0234193	yes	down	9.14	3.11	4.41	2.23	1.17	1.11	5.55333	1.50333
CsaV3_4G006790	CsaV3_4G006790	Cellulose synthase	0.458	-1.12813	0.000543413	0.023421	yes	down	28.78	25.11	26.56	16.45	6.22	13.02	26.8167	11.8967
CsaV3_3G012820	CsaV3_3G012820	3'-phosphoadenosine 5'-phosphosulfate synthase 2	5.163	2.36825	0.000550357	0.0236054	yes	up	24.73	39.12	24.59	35.04	110.11	283.91	29.48	143.02
CsaV3_6G051770	CsaV3_6G051770	VQ motif-containing protein	11.532	3.52756	0.000558785	0.023909	yes	up	0	1.26	0.61	2.95	4.84	13.04	0.623333	6.94333
CsaV3_3G013680	CsaV3_3G013680	basic 7S globulin-like	6.854	2.77693	0.000562001	0.0239162	yes	up	15.84	35.16	8.83	24.7	107.85	250.81	19.9433	127.787
CsaV3_1G032090	CsaV3_1G032090	Homeobox-leucine zipper protein family	2.681	1.42261	0.000568522	0.0240799	yes	up	4.83	4.79	8.43	23.23	13.15	10.89	6.01667	15.7567
CsaV3_3G037190	CsaV3_3G037190	Terminal flower 1-like protein	0.291	-1.7796	0.000569576	0.0240799	yes	down	77.9	109.31	67.01	9.59	24.25	35.03	84.74	22.9567
CsaV3_5G027800	CsaV3_5G027800	Transmembrane ascorbate ferrireductase 1	0.204	-2.29523	0.000574028	0.0242103	yes	down	2.25	3.4	3.05	0.26	0.59	0.88	2.9	0.576667
CsaV3_5G003580	CsaV3_5G003580	Protein LITTLE ZIPPER like	0.24	-2.06129	0.000580233	0.0244139	yes	down	14.17	8.63	13.41	5.12	2.33	0.85	12.07	2.76667
CsaV3_5G008410	CsaV3_5G008410	ultraviolet-B receptor UVR8 isoform X2	0.428	-1.22275	0.000583651	0.0244416	yes	down	72.39	41.98	64.69	36.52	21.6	15.86	59.6867	24.66
CsaV3_2G026650	CsaV3_2G026650	glutamate receptor 2.5-like	0.065	-3.94274	0.000585587	0.0244648	yes	down	0.75	0.47	0.23	0.03	0.06	0	0.483333	0.03
CsaV3_7G008140	CsaV3_7G008140	Alcohol dehydrogenase, putative	8.125	3.02237	0.000592348	0.0246234	yes	up	8.82	9.25	6.64	4.43	63.14	120.6	8.23667	62.7233
CsaV3_1G011590	CsaV3_1G011590	receptor-like serine/threonine-protein kinase SD1-8 isoform X1	0.404	-1.30927	0.000592814	0.0246234	yes	down	5.28	5.48	2.77	1.7	1.53	1.52	4.51	1.58333
CsaV3_5G028870	CsaV3_5G028870	zinc finger protein 6-like	0.393	-1.34733	0.000594248	0.0246234	yes	down	32.34	11.45	20.85	9.94	6.46	7.61	21.5467	8.00333
CsaV3_2G030720	CsaV3_2G030720	Malic enzyme	6.179	2.62746	0.000594943	0.0246234	yes	up	2.34	3.94	2.43	3.35	11.92	35.55	2.90333	16.94
CsaV3_6G016250	CsaV3_6G016250	Alkyl transferase	0.273	-1.87089	0.000597099	0.024655	yes	down	21.12	13.17	24.35	10.39	2.81	2.88	19.5467	5.36
CsaV3_7G027450	CsaV3_7G027450	hyoscyamine 6-dioxygenase-like	4.172	2.06066	0.000600927	0.0246966	yes	up	11.99	11.08	16.35	20.41	33.92	101.33	13.14	51.8867
CsaV3_6G005340	CsaV3_6G005340	Chlorophyll a-b binding protein, chloroplastic	0.438	-1.19209	0.00060097	0.0246966	yes	down	10.04	5.39	8.97	4.7	2.52	3.02	8.13333	3.41333
CsaV3_2G016320	CsaV3_2G016320	VQ motif-containing protein, putative	10.021	3.325	0.00061639	0.0251584	yes	up	1	2.32	0.47	1.5	10.01	23.68	1.26333	11.73
CsaV3_5G031850	CsaV3_5G031850	cyclin-D1-1	0.452	-1.14648	0.000620195	0.0252555	yes	down	51.9	26.22	25.32	12.01	12.94	18.49	34.48	14.48
CsaV3_6G040130	CsaV3_6G040130	Glutamine synthetase	2.324	1.2164	0.000635784	0.025713	yes	up	90.72	55.93	68.15	267.76	117.9	112.97	71.6	166.21
CsaV3_6G046900	CsaV3_6G046900	Zinc finger, B-box	0.499	-1.00347	0.000651558	0.0261124	yes	down	370.64	229.37	304.9	205	119.29	107.93	301.637	144.073
CsaV3_5G031310	CsaV3_5G031310	Heme-binding protein 2	0.202	-2.30432	0.000663653	0.0263709	yes	down	1.82	1.31	3.09	0.36	0.64	0.18	2.07333	0.393333
CsaV3_6G016090	CsaV3_6G016090	Asparagine synthetase	7.286	2.86511	0.000663961	0.0263709	yes	up	14.15	13.83	5.31	9.49	56.4	157.1	11.0967	74.33
CsaV3_3G004610	CsaV3_3G004610	Unknown protein	0.108	-3.20461	0.00066735	0.0264462	yes	down	2.86	0.37	3.67	0.36	0.18	0.17	2.3	0.236667
CsaV3_1G029840	CsaV3_1G029840	metallothiol transferase FosB-like	0.213	-2.2321	0.000678039	0.0267704	yes	down	6.2	2.5	1.56	0.58	0.56	1.03	3.42	0.723333
CsaV3_7G008550	CsaV3_7G008550	Unknown protein	0.498	-1.00633	0.000678554	0.0267704	yes	down	107.63	58.61	84.51	55.5	29.43	35.3	83.5833	40.0767
CsaV3_5G030230	CsaV3_5G030230	Glucuronoxylan 4-O-methyltransferase	3.801	1.92643	0.000689319	0.0270745	yes	up	2.84	7.03	2.71	9.43	19.98	15.19	4.19333	14.8667
CsaV3_5G004650	CsaV3_5G004650	Cytochrome p450	13.053	3.70631	0.000694557	0.0271598	yes	up	0.27	0.82	0.1	0.73	8.12	5.91	0.396667	4.92
CsaV3_7G031610	CsaV3_7G031610	4-coumarate--CoA ligase	13.297	3.73305	0.000699372	0.0272465	yes	up	1.15	2.1	0.36	0.58	11.15	32.71	1.20333	14.8133
CsaV3_5G000110	CsaV3_5G000110	NDR1/HIN1-like protein	0.463	-1.10985	0.000704423	0.0273644	yes	down	33.98	18.73	23.76	13.25	11.06	8.82	25.49	11.0433
CsaV3_7G000970	CsaV3_7G000970	Unknown protein	3.091	1.62808	0.000706728	0.0273938	yes	up	1.27	1.6	1.49	5.23	4.48	3.14	1.45333	4.28333
CsaV3_6G008980	CsaV3_6G008980	Cytochrome P450	0.312	-1.67965	0.000716011	0.0276931	yes	down	9.28	7.03	4.64	0.97	2.39	2.64	6.98333	2
CsaV3_3G006630	CsaV3_3G006630	GNAT family N-acetyltransferase	0.437	-1.19295	0.000754417	0.0289399	yes	down	41.33	24.91	33.9	20.06	14.66	8.68	33.38	14.4667
CsaV3_5G028490	CsaV3_5G028490	Ribose-5-phosphate isomerase A	2.895	1.53368	0.000754783	0.0289399	yes	up	3.75	3.15	2.23	9.01	4.48	13.52	3.04333	9.00333
CsaV3_6G022700	CsaV3_6G022700	Butirosin biosynthesis	0.397	-1.33394	0.000757533	0.0289826	yes	down	237.81	160.94	167.26	113.93	55.16	37.48	188.67	68.8567
CsaV3_6G015610	CsaV3_6G015610	heat stress transcription factor A-4c-like	3.832	1.93811	0.000759992	0.029014	yes	up	11.57	44.77	17.76	59.01	92.61	118.61	24.7	90.0767
CsaV3_2G001830	CsaV3_2G001830	Protein DETOXIFICATION	3.858	1.94774	0.000766565	0.0291605	yes	up	5.58	2.13	3.69	7.55	8.54	24.98	3.8	13.69
CsaV3_5G000740	CsaV3_5G000740	Protein kinase domain	3.09	1.62747	0.000768768	0.0291605	yes	up	1.2	1.75	1.35	3.2	2.75	6.76	1.43333	4.23667
CsaV3_1G040800	CsaV3_1G040800	Mechanosensitive ion channel protein	4.618	2.20716	0.000771676	0.0292083	yes	up	0.39	0.65	1.3	2.3	2.43	5.87	0.78	3.53333
CsaV3_1G004570	CsaV3_1G004570	Terpene cyclase/mutase family member	0.167	-2.58542	0.000778232	0.0292688	yes	down	2.19	0.8	1.47	0.18	0.43	0.07	1.48667	0.226667
CsaV3_3G042840	CsaV3_3G042840	Pentatricopeptide repeat	3.007	1.58827	0.000800095	0.0299638	yes	up	0.7	0.4	0.8	1.87	1.85	1.75	0.633333	1.82333
CsaV3_5G006200	CsaV3_5G006200	Cytokinin dehydrogenase, putative	2.271	1.18313	0.00080675	0.0300158	yes	up	3.5	6.74	4.62	11.09	12.97	8.63	4.95333	10.8967
CsaV3_5G014050	CsaV3_5G014050	At-hook motif nuclear-localized protein 1	0.035	-4.8506	0.000808261	0.0300158	yes	down	8.17	14.03	8.73	0	0.93	0	10.31	0.31
CsaV3_UNG164240	CsaV3_UNG164240	At-hook motif nuclear-localized protein 1	0.035	-4.8506	0.000808261	0.0300158	yes	down	8.17	14.03	8.73	0	0.93	0	10.31	0.31
CsaV3_1G008630	CsaV3_1G008630	Guanine nucleotide-binding protein, beta subunit	2.443	1.28877	0.000820316	0.0303521	yes	up	1.15	1.69	1.79	5.51	2.95	2.64	1.54333	3.7
CsaV3_5G029030	CsaV3_5G029030	GEM-like protein 4	4.236	2.08281	0.000820744	0.0303521	yes	up	3.13	4.86	4.65	6.1	15.07	29.54	4.21333	16.9033
CsaV3_5G018850	CsaV3_5G018850	Unknown protein	2.791	1.48069	0.00084585	0.0310215	yes	up	7.25	13.15	4.46	22.38	20.04	14.14	8.28667	18.8533
CsaV3_7G001060	CsaV3_7G001060	Glycerate dehydrogenase	0.48	-1.05762	0.000852358	0.0311956	yes	down	15.93	10.78	11.63	8.44	5.25	4.02	12.78	5.90333
CsaV3_1G008910	CsaV3_1G008910	high-affinity nitrate transporter 3.1-like	0.453	-1.14202	0.000858474	0.0312313	yes	down	20.83	14.76	11.46	4.99	6.74	8.7	15.6833	6.81
CsaV3_6G014990	CsaV3_6G014990	Terminal flower 1	0.438	-1.19227	0.000862264	0.0312995	yes	down	19.26	8.93	12.72	6	5.86	5.82	13.6367	5.89333
CsaV3_3G036950	CsaV3_3G036950	Histone-lysine N-methyltransferase SETD1B-like protein	0.498	-1.00486	0.000868822	0.0314088	yes	down	8.41	5.52	7.08	4.44	3.08	2.48	7.00333	3.33333
CsaV3_5G027770	CsaV3_5G027770	Purple acid phosphatase	0.463	-1.11134	0.000878118	0.0316802	yes	down	100.83	89.09	46.83	44.74	25.09	33.63	78.9167	34.4867
CsaV3_3G003710	CsaV3_3G003710	Ethylene-responsive transcription factor	10.054	3.32974	0.000880804	0.0317049	yes	up	3.01	9.08	3.5	31.97	107.55	3.11	5.19667	47.5433
CsaV3_3G035350	CsaV3_3G035350	Glutathione S-transferase	8.701	3.12124	0.000885853	0.0317049	yes	up	13.29	28.64	11.33	11.02	98.91	324.71	17.7533	144.88
CsaV3_2G014690	CsaV3_2G014690	Glycine-rich RNA binding protein	0.477	-1.06695	0.000887753	0.0317049	yes	down	7537.11	4914.39	6429.28	4686.86	2509.6	2515.79	6293.59	3237.42
CsaV3_7G035130	CsaV3_7G035130	protein kinase family protein	3.168	1.66377	0.000897508	0.0318835	yes	up	22.89	39.97	16.14	49.77	114.32	66.41	26.3333	76.8333
CsaV3_2G016510	CsaV3_2G016510	BTB/POZ domain-containing protein	0.461	-1.11731	0.000920284	0.0325195	yes	down	2.42	2.4	1.96	1.07	0.87	1.03	2.26	0.99
CsaV3_5G006100	CsaV3_5G006100	Thioredoxin-like protein 4A	0.482	-1.05263	0.000921576	0.0325195	yes	down	7.92	4.77	6.03	4.15	2.15	2.37	6.24	2.89
CsaV3_4G007520	CsaV3_4G007520	Photosystem II oxygen-evolving enhancer protein II-2	0.429	-1.22076	0.000923574	0.0325252	yes	down	79.07	51.26	83.03	46.75	21.26	20.93	71.12	29.6467
CsaV3_3G036140	CsaV3_3G036140	MYB transcription factor	0.374	-1.41998	0.000932608	0.0327133	yes	down	26.5	10.28	26.64	8.3	7.54	6.57	21.14	7.47
CsaV3_6G044910	CsaV3_6G044910	UDP-glycosyltransferase 91A1-like	6.61	2.72465	0.000949079	0.0329819	yes	up	1.78	2.61	2.11	1.82	10.11	28.3	2.16667	13.41
CsaV3_5G018630	CsaV3_5G018630	Chitinase family protein	30.113	4.91229	0.000949575	0.0329819	yes	up	2.83	4.67	2.53	1.65	37.93	244.69	3.34333	94.7567
CsaV3_2G005240	CsaV3_2G005240	NPK1-line kinase	2.18	1.1246	0.000974269	0.0336417	yes	up	2.14	1.79	1.49	3.14	2.86	4.83	1.80667	3.61
CsaV3_3G042930	CsaV3_3G042930	E3 ubiquitin-protein ligase RGLG2	2.795	1.48262	0.000983924	0.033909	yes	up	56.71	66.89	55.01	80.41	133.52	224.78	59.5367	146.237
CsaV3_2G026600	CsaV3_2G026600	heat stress transcription factor B-4	0.221	-2.17576	0.000993119	0.0340933	yes	down	0.87	0.97	1.12	0.21	0.16	0.25	0.986667	0.206667
CsaV3_1G003580	CsaV3_1G003580	Transmembrane protein	4.26	2.09077	0.00101441	0.0345564	yes	up	4.8	15.13	6.31	16.9	29.09	60.15	8.74667	35.38
CsaV3_6G052180	CsaV3_6G052180	Pentatricopeptide repeat-containing protein family	2.037	1.02643	0.0010277	0.0349418	yes	up	1.46	1.09	1.35	3.27	2	2.37	1.3	2.54667
CsaV3_5G039480	CsaV3_5G039480	Alpha/beta hydrolase-3	0.226	-2.14376	0.0010408	0.0353193	yes	down	10.2	1.86	4.49	0.85	1.12	1.46	5.51667	1.14333
CsaV3_1G008210	CsaV3_1G008210	myosin heavy chain kinase B	0.289	-1.78907	0.00104325	0.0353348	yes	down	15.27	3.74	11.28	4.33	2.3	1.74	10.0967	2.79
CsaV3_1G006920	CsaV3_1G006920	Membrane protein insertion efficiency factor like	0.067	-3.89959	0.00106923	0.0358165	yes	down	5.83	2.24	4.12	0	0.74	0	4.06333	0.246667
CsaV3_6G046960	CsaV3_6G046960	Histone H1	0.439	-1.18685	0.00110979	0.0368835	yes	down	1728.11	1051.2	1317.65	934.69	380.65	423.88	1365.65	579.74
CsaV3_2G006900	CsaV3_2G006900	ATP-dependent DNA helicase	5.072	2.34256	0.00112748	0.0373312	yes	up	0.52	0.33	0.12	0.7	1.36	2.35	0.323333	1.47
CsaV3_4G034700	CsaV3_4G034700	DNA-directed RNA polymerase subunit	2.156	1.10845	0.00113065	0.0373664	yes	up	31.64	28.78	31.96	39.07	71.79	79.09	30.7933	63.3167
CsaV3_3G045170	CsaV3_3G045170	protein RADIALIS-like 3	3.145	1.65307	0.00113838	0.0375252	yes	up	7.64	13.61	10.08	20.48	48.16	22.55	10.4433	30.3967
CsaV3_3G013670	CsaV3_3G013670	basic 7S globulin-like	3.426	1.77648	0.00115267	0.0377845	yes	up	0.58	0.4	0.85	3.31	1.42	1.43	0.61	2.05333
CsaV3_4G032280	CsaV3_4G032280	Glycosyltransferase	0.492	-1.02372	0.00115628	0.0377904	yes	down	30.49	22.91	23.27	13.95	6.84	15.42	25.5567	12.07
CsaV3_2G035450	CsaV3_2G035450	Cytochrome P450	3.388	1.76065	0.00117169	0.0381532	yes	up	20.14	34.43	21.29	33.81	74.76	133.09	25.2867	80.5533
CsaV3_1G029320	CsaV3_1G029320	glycine-rich cell wall structural protein 2-like	0.183	-2.45241	0.00118236	0.0383087	yes	down	5.11	2.32	1.48	0.75	0.6	0.16	2.97	0.503333
CsaV3_6G003400	CsaV3_6G003400	Heavy metal-associated isoprenylated plant protein	0.082	-3.61393	0.00120655	0.0387891	yes	down	0.91	0.62	1.07	0	0.07	0.13	0.866667	0.0666667
CsaV3_6G051290	CsaV3_6G051290	Oxoglutarate-dependent dioxygenase 2	0.022	-5.53109	0.00121002	0.0388303	yes	down	0.76	0.63	0.15	0	0	0	0.513333	0
CsaV3_6G000890	CsaV3_6G000890	1-aminocyclopropane-1-carboxylate synthase	8.943	3.16081	0.00121224	0.0388311	yes	up	0.17	1.25	0.76	1.06	3.97	13.55	0.726667	6.19333
CsaV3_1G008640	CsaV3_1G008640	LRR receptor-like serine/threonine-protein kinase GSO1	0.436	-1.19698	0.00121504	0.0388505	yes	down	5.36	2.49	4.28	2.19	1.62	1.22	4.04333	1.67667
CsaV3_4G001220	CsaV3_4G001220	bZIP transcription factor 53	2.259	1.1757	0.00124134	0.03962	yes	up	236.12	270.33	175.85	306.91	455.05	660.6	227.433	474.187
CsaV3_4G003620	CsaV3_4G003620	vinorine synthase-like	0.309	-1.69445	0.00125955	0.040057	yes	down	15.94	5.16	11.77	5.17	2.43	1.97	10.9567	3.19
CsaV3_5G013160	CsaV3_5G013160	Protein of unknown function (DUF1262)	0.446	-1.1658	0.00126638	0.0402018	yes	down	117.71	59.67	80.78	55.66	28.78	25.22	86.0533	36.5533
CsaV3_6G049300	CsaV3_6G049300	F-box protein	2.237	1.16156	0.00126888	0.0402092	yes	up	2.95	2.52	1.42	4.25	4.47	5.69	2.29667	4.80333
CsaV3_6G042600	CsaV3_6G042600	BEL1-like homeodomain protein 4	0.433	-1.20803	0.00128939	0.0407862	yes	down	33.68	16.65	13.3	9.35	9.18	7.05	21.21	8.52667
CsaV3_2G007750	CsaV3_2G007750	S-adenosylmethionine decarboxylase proenzyme	0.308	-1.69909	0.00129408	0.0408006	yes	down	2044.52	733.42	1527.81	790.75	260.64	240.38	1435.25	430.59
CsaV3_3G013660	CsaV3_3G013660	basic 7S globulin-like	2.709	1.43766	0.00130796	0.0410802	yes	up	22.55	27.23	19.95	29.68	60.02	86.67	23.2433	58.79
CsaV3_5G028570	CsaV3_5G028570	RING-type E3 ubiquitin transferase	0.421	-1.24778	0.00133547	0.0417221	yes	down	9.66	5.48	4.42	2.7	2.99	1.99	6.52	2.56
CsaV3_4G002090	CsaV3_4G002090	ethylene-responsive transcription factor LEP-like	26.895	4.74927	0.00134195	0.0418053	yes	up	0	0	0.14	1.84	1.43	0.9	0.0466667	1.39
CsaV3_5G034310	CsaV3_5G034310	Homocysteine S-methyltransferase family protein	3.099	1.63169	0.00134285	0.0418053	yes	up	6.68	9.44	4.98	8.46	25.46	26	7.03333	19.9733
CsaV3_1G033680	CsaV3_1G033680	protein UPSTREAM OF FLC	2.344	1.22879	0.00134726	0.0418447	yes	up	2.86	3.07	5.13	7.54	6.52	9.69	3.68667	7.91667
CsaV3_3G013450	CsaV3_3G013450	Sugar transporter, putative	5.038	2.33299	0.00135631	0.0420029	yes	up	8.45	3.57	6.22	7.03	18.08	57.04	6.08	27.3833
CsaV3_3G030940	CsaV3_3G030940	GDSL esterase/lipase 5	0.452	-1.14558	0.00136308	0.0420371	yes	down	156.25	81.93	102.21	73.01	43.14	30.95	113.463	49.0333
CsaV3_3G037520	CsaV3_3G037520	CASP-like protein	0.264	-1.92034	0.00136581	0.0420371	yes	down	38.37	17.25	19.18	4.44	10.57	2.74	24.9333	5.91667
CsaV3_4G001140	CsaV3_4G001140	DnaJ domain	0.397	-1.3342	0.00136979	0.0420371	yes	down	3.23	1.87	3.43	1.47	0.91	0.83	2.84333	1.07
CsaV3_2G009070	CsaV3_2G009070	Cytochrome P450 family cinnamate 4-hydroxylase	21.018	4.39358	0.00140843	0.0430898	yes	up	8.23	7.98	2.1	3.99	74.51	288.98	6.10333	122.493
CsaV3_3G013470	CsaV3_3G013470	Sugar transporter, putative	6.409	2.68019	0.00143251	0.0436418	yes	up	1.59	1.74	1.45	1.17	7.15	20.36	1.59333	9.56
CsaV3_2G003890	CsaV3_2G003890	Unknown protein	8.475	3.08329	0.00143633	0.0436418	yes	up	2.73	17.34	1.14	19.04	54.56	93.82	7.07	55.8067
CsaV3_2G025000	CsaV3_2G025000	sufE-like protein 2, chloroplastic	80.901	6.33809	0.00144077	0.0437018	yes	up	0.35	5.76	0.24	0.45	100.61	392.38	2.11667	164.48
CsaV3_2G011920	CsaV3_2G011920	WAT1-related protein	28.786	4.84728	0.00145168	0.0439475	yes	up	0.09	0.53	0.15	0	5.49	13.59	0.256667	6.36
CsaV3_5G013410	CsaV3_5G013410	Unknown protein	0.406	-1.30123	0.00145898	0.0439475	yes	down	6.31	8.62	5.23	2.82	2.08	2.88	6.72	2.59333
CsaV3_6G044580	CsaV3_6G044580	transcription factor bHLH25-like	0.316	-1.66195	0.00147956	0.0443468	yes	down	7.18	6.98	3.82	1.89	2.36	1.05	5.99333	1.76667
CsaV3_4G001260	CsaV3_4G001260	WRKY family transcription factor	0.431	-1.21434	0.00149252	0.0446598	yes	down	153.14	73.26	113.91	69.26	40.85	29.39	113.437	46.5
CsaV3_4G033060	CsaV3_4G033060	Gamma-glutamyl hydrolase	0.391	-1.35302	0.00153018	0.0455131	yes	down	1546.32	499.5	719.6	455.74	291.37	274.4	921.807	340.503
CsaV3_2G033730	CsaV3_2G033730	Membrane-associated kinase regulator	3.113	1.63831	0.0015482	0.04578	yes	up	0.4	0.4	0.39	1.12	1.29	1.08	0.396667	1.16333
CsaV3_1G042250	CsaV3_1G042250	Cytosine-specific methyltransferase	2.337	1.22449	0.00155064	0.04578	yes	up	0.76	0.51	0.89	2.2	1.24	1.45	0.72	1.63
CsaV3_7G031910	CsaV3_7G031910	Cinnamoyl-CoA reductase	0.487	-1.03919	0.00156155	0.0459987	yes	down	17.45	22.63	25.2	9.22	12.18	8.7	21.76	10.0333
CsaV3_1G040000	CsaV3_1G040000	Inositol oxygenase	2.224	1.15334	0.00156841	0.0460005	yes	up	221.64	354.01	205.12	427.69	473.68	749.32	260.257	550.23
CsaV3_5G014880	CsaV3_5G014880	MLP-like protein 328	0.446	-1.1656	0.00157588	0.0461407	yes	down	626.47	702.51	527.51	309.96	323.15	145.47	618.83	259.527
CsaV3_3G048590	CsaV3_3G048590	VAN3-binding protein-like isoform X1	0.289	-1.79232	0.00158137	0.0461646	yes	down	11.73	5.58	21.23	4.67	3.55	2.35	12.8467	3.52333
CsaV3_2G007880	CsaV3_2G007880	Unknown protein	0.268	-1.89779	0.00161382	0.0469412	yes	down	19.3	17.29	15.31	7.81	4.5	1.1	17.3	4.47
CsaV3_5G005030	CsaV3_5G005030	Serine/threonine-protein kinase bri1	0.144	-2.79789	0.0016229	0.0471279	yes	down	0.73	0.5	0.34	0.08	0	0.13	0.523333	0.07
CsaV3_4G003890	CsaV3_4G003890	Unknown protein	2.002	1.00163	0.00163306	0.0472681	yes	up	32.52	26.61	21.08	39.91	42.19	68.03	26.7367	50.0433
CsaV3_5G007970	CsaV3_5G007970	WAT1-related protein	0.483	-1.04994	0.00163875	0.0473553	yes	down	22.4	28.36	15.72	10.14	7.34	13.18	22.16	10.22
CsaV3_1G005130	CsaV3_1G005130	Xyloglucan endotransglucosylase/hydrolase	0.158	-2.66087	0.00164189	0.0473688	yes	down	3.59	1.09	2.69	0.23	0.47	0.39	2.45667	0.363333
CsaV3_7G003820	CsaV3_7G003820	Cysteine rich receptor like kinase	0.376	-1.41188	0.00165531	0.0476783	yes	down	277.6	165.5	170.56	56.44	109.45	43.76	204.553	69.8833
CsaV3_4G025720	CsaV3_4G025720	copper transporter 2-like	2.373	1.24648	0.00166599	0.0478113	yes	up	1.88	1.43	1.48	2.77	3.45	4.14	1.59667	3.45333
CsaV3_5G012840	CsaV3_5G012840	Peroxidase	37.13	5.21452	0.0017025	0.0485636	yes	up	0.72	1.74	0.26	0.6	7.06	88.23	0.906667	31.9633
CsaV3_3G036500	CsaV3_3G036500	Nitrate reductase	0.333	-1.58624	0.00172279	0.0488281	yes	down	8.59	3.17	2.83	1.52	1.78	1.15	4.86333	1.48333
CsaV3_3G036820	CsaV3_3G036820	heat stress transcription factor A-3	2.531	1.33957	0.00175266	0.0492052	yes	up	15.99	30.36	20.25	56.43	71.19	32.35	22.2	53.3233
CsaV3_1G032110	CsaV3_1G032110	Receptor-like kinase	0.361	-1.46878	0.00175588	0.0492052	yes	down	4.74	2.21	3.46	1.38	1.73	0.73	3.47	1.28
CsaV3_2G034170	CsaV3_2G034170	Blue copper protein	0.246	-2.02538	0.00175623	0.0492052	yes	down	10.87	1.56	6.9	1.63	0.83	2.01	6.44333	1.49
CsaV3_3G047570	CsaV3_3G047570	Glycosyltransferase	8.485	3.08488	0.00176388	0.0492052	yes	up	80.36	134.1	48.87	31.07	569.45	1470.5	87.7767	690.34
CsaV3_1G036340	CsaV3_1G036340	mitogen-activated protein kinase kinase kinase NPK1	2.441	1.28729	0.00179814	0.0498471	yes	up	59.74	59.76	59.12	75.69	125	208.49	59.54	136.393
CsaV3_3G036340	CsaV3_3G036340	Glycosyltransferase	6.844	2.77484	0.00180235	0.0498856	yes	up	6.13	5.77	7.07	3.07	31.58	86.23	6.32333	40.2933
